# Supplementary material for: S-acylated and nucleus-localized SALT OVERLY SENSITIVE3/CALCINEURIN B-LIKE4 stabilizes GIGANTEA to regulate Arabidopsis flowering time under salt stress
Source: Plant Cell. 2022 Sep 22;35(1):298–317. doi: 10.1093/plcell/koac289 (PMC9806564; doi:10.1093/plcell/koac289)
Supplement: koac289_Supplementary_Data [file koac289_supplementary_data.zip]

Archive with 5 entries (4 files):
- SupplementaryFile/
- SupplementaryFile/TPC2022RA00153R2_Supplemental_Figures_and_Tables.pdf
- SupplementaryFile/tpc22.00153PeerReviewReport.pdf
- SupplementaryFile/Author_Revisions_Checklist_TPC2022RA00153R2.pdf
- SupplementaryFile/Data Set S1_Statistical analyses.xlsx
