# Supplementary material for: S-acylated and nucleus-localized SALT OVERLY SENSITIVE3/CALCINEURIN B-LIKE4 stabilizes GIGANTEA to regulate Arabidopsis flowering time under salt stress
Source: Plant Cell. 2022 Sep 22;35(1):298–317. doi: 10.1093/plcell/koac289 (PMC9806564; doi:10.1093/plcell/koac289)
Supplement: koac289_Supplementary_Data [file koac289_supplementary_data.zip › SupplementaryFile/Data Set S1_Statistical analyses.xlsx]

## Sheet: Fig. 1B
	Figure 1B. Flowering time
	Table Analyzed	Data 1
	Data sets analyzed	A-P
	ANOVA summary
	F	63.34
	P value	<0.0001
	P value summary	****
	Significant diff. among means (P < 0.05)?	Yes
	R squared	0.7983
	Brown-Forsythe test
	F (DFn, DFd)	0.8882 (15, 240)
	P value	0.5781
	P value summary	ns
	Are SDs significantly different (P < 0.05)?	No
	Bartlett's test
	Bartlett's statistic (corrected)	17.29
	P value	0.3016
	P value summary	ns
	Are SDs significantly different (P < 0.05)?	No
	ANOVA table	SS	DF	MS	F (DFn, DFd)	P value
	Treatment (between columns)	1161	15	77.39	F (15, 240) = 63.34	P<0.0001
	Residual (within columns)	293.3	240	1.222
	Total	1454	255
	Data summary
	Number of treatments (columns)	16
	Number of values (total)	256
	Number of families	1
	Number of comparisons per family	120
	Alpha	0.01
	Uncorrected Fisher's LSD	Mean Diff.	99.00% CI of diff.	Below threshold?	Summary	Individual P Value
	wt mock vs. sos1 mock	0.5625	-0.4522 to 1.577	No	ns	0.1514
	wt mock vs. sos2 mock	0.5	-0.5147 to 1.515	No	ns	0.202
	wt mock vs. sos3 mock	0.375	-0.6397 to 1.390	No	ns	0.3383
	wt mock vs. sos1 gi	1	-0.01473 to 2.015	No	*	0.0111
	wt mock vs. sos2 gi	1.188	0.1728 to 2.202	Yes	**	0.0026
	wt mock vs. sos3 gi	0.625	-0.3897 to 1.640	No	ns	0.1111
	wt mock vs. gi	2.625	1.610 to 3.640	Yes	****	<0.0001
	wt mock vs. wt salt	-2.125	-3.140 to -1.110	Yes	****	<0.0001
	wt mock vs. sos1 salt	-1.875	-2.890 to -0.8603	Yes	****	<0.0001
	wt mock vs. sos2 salt	-0.875	-1.890 to 0.1397	No	*	0.0261
	wt mock vs. sos3 salt	-5.375	-6.390 to -4.360	Yes	****	<0.0001
	wt mock vs. sos1 gi salt	-0.1875	-1.202 to 0.8272	No	ns	0.6318
	wt mock vs. sos2 gi salt	-0.625	-1.640 to 0.3897	No	ns	0.1111
	wt mock vs. sos3 gi salt	-4.938	-5.952 to -3.923	Yes	****	<0.0001
	wt mock vs. gi salt	1.75	0.7353 to 2.765	Yes	****	<0.0001
	sos1 mock vs. sos2 mock	-0.0625	-1.077 to 0.9522	No	ns	0.8731
	sos1 mock vs. sos3 mock	-0.1875	-1.202 to 0.8272	No	ns	0.6318
	sos1 mock vs. sos1 gi	0.4375	-0.5772 to 1.452	No	ns	0.2641
	sos1 mock vs. sos2 gi	0.625	-0.3897 to 1.640	No	ns	0.1111
	sos1 mock vs. sos3 gi	0.0625	-0.9522 to 1.077	No	ns	0.8731
	sos1 mock vs. gi	2.063	1.048 to 3.077	Yes	****	<0.0001
	sos1 mock vs. wt salt	-2.688	-3.702 to -1.673	Yes	****	<0.0001
	sos1 mock vs. sos1 salt	-2.438	-3.452 to -1.423	Yes	****	<0.0001
	sos1 mock vs. sos2 salt	-1.438	-2.452 to -0.4228	Yes	***	0.0003
	sos1 mock vs. sos3 salt	-5.938	-6.952 to -4.923	Yes	****	<0.0001
	sos1 mock vs. sos1 gi salt	-0.75	-1.765 to 0.2647	No	ns	0.0562
	sos1 mock vs. sos2 gi salt	-1.188	-2.202 to -0.1728	Yes	**	0.0026
	sos1 mock vs. sos3 gi salt	-5.5	-6.515 to -4.485	Yes	****	<0.0001
	sos1 mock vs. gi salt	1.188	0.1728 to 2.202	Yes	**	0.0026
	sos2 mock vs. sos3 mock	-0.125	-1.140 to 0.8897	No	ns	0.7494
	sos2 mock vs. sos1 gi	0.5	-0.5147 to 1.515	No	ns	0.202
	sos2 mock vs. sos2 gi	0.6875	-0.3272 to 1.702	No	ns	0.0798
	sos2 mock vs. sos3 gi	0.125	-0.8897 to 1.140	No	ns	0.7494
	sos2 mock vs. gi	2.125	1.110 to 3.140	Yes	****	<0.0001
	sos2 mock vs. wt salt	-2.625	-3.640 to -1.610	Yes	****	<0.0001
	sos2 mock vs. sos1 salt	-2.375	-3.390 to -1.360	Yes	****	<0.0001
	sos2 mock vs. sos2 salt	-1.375	-2.390 to -0.3603	Yes	***	0.0005
	sos2 mock vs. sos3 salt	-5.875	-6.890 to -4.860	Yes	****	<0.0001
	sos2 mock vs. sos1 gi salt	-0.6875	-1.702 to 0.3272	No	ns	0.0798
	sos2 mock vs. sos2 gi salt	-1.125	-2.140 to -0.1103	Yes	**	0.0044
	sos2 mock vs. sos3 gi salt	-5.438	-6.452 to -4.423	Yes	****	<0.0001
	sos2 mock vs. gi salt	1.25	0.2353 to 2.265	Yes	**	0.0016
	sos3 mock vs. sos1 gi	0.625	-0.3897 to 1.640	No	ns	0.1111
	sos3 mock vs. sos2 gi	0.8125	-0.2022 to 1.827	No	*	0.0387
	sos3 mock vs. sos3 gi	0.25	-0.7647 to 1.265	No	ns	0.523
	sos3 mock vs. gi	2.25	1.235 to 3.265	Yes	****	<0.0001
	sos3 mock vs. wt salt	-2.5	-3.515 to -1.485	Yes	****	<0.0001
	sos3 mock vs. sos1 salt	-2.25	-3.265 to -1.235	Yes	****	<0.0001
	sos3 mock vs. sos2 salt	-1.25	-2.265 to -0.2353	Yes	**	0.0016
	sos3 mock vs. sos3 salt	-5.75	-6.765 to -4.735	Yes	****	<0.0001
	sos3 mock vs. sos1 gi salt	-0.5625	-1.577 to 0.4522	No	ns	0.1514
	sos3 mock vs. sos2 gi salt	-1	-2.015 to 0.01473	No	*	0.0111
	sos3 mock vs. sos3 gi salt	-5.313	-6.327 to -4.298	Yes	****	<0.0001
	sos3 mock vs. gi salt	1.375	0.3603 to 2.390	Yes	***	0.0005
	sos1 gi vs. sos2 gi	0.1875	-0.8272 to 1.202	No	ns	0.6318
	sos1 gi vs. sos3 gi	-0.375	-1.390 to 0.6397	No	ns	0.3383
	sos1 gi vs. gi	1.625	0.6103 to 2.640	Yes	****	<0.0001
	sos1 gi vs. wt salt	-3.125	-4.140 to -2.110	Yes	****	<0.0001
	sos1 gi vs. sos1 salt	-2.875	-3.890 to -1.860	Yes	****	<0.0001
	sos1 gi vs. sos2 salt	-1.875	-2.890 to -0.8603	Yes	****	<0.0001
	sos1 gi vs. sos3 salt	-6.375	-7.390 to -5.360	Yes	****	<0.0001
	sos1 gi vs. sos1 gi salt	-1.188	-2.202 to -0.1728	Yes	**	0.0026
	sos1 gi vs. sos2 gi salt	-1.625	-2.640 to -0.6103	Yes	****	<0.0001
	sos1 gi vs. sos3 gi salt	-5.938	-6.952 to -4.923	Yes	****	<0.0001
	sos1 gi vs. gi salt	0.75	-0.2647 to 1.765	No	ns	0.0562
	sos2 gi vs. sos3 gi	-0.5625	-1.577 to 0.4522	No	ns	0.1514
	sos2 gi vs. gi	1.438	0.4228 to 2.452	Yes	***	0.0003
	sos2 gi vs. wt salt	-3.313	-4.327 to -2.298	Yes	****	<0.0001
	sos2 gi vs. sos1 salt	-3.063	-4.077 to -2.048	Yes	****	<0.0001
	sos2 gi vs. sos2 salt	-2.063	-3.077 to -1.048	Yes	****	<0.0001
	sos2 gi vs. sos3 salt	-6.563	-7.577 to -5.548	Yes	****	<0.0001
	sos2 gi vs. sos1 gi salt	-1.375	-2.390 to -0.3603	Yes	***	0.0005
	sos2 gi vs. sos2 gi salt	-1.813	-2.827 to -0.7978	Yes	****	<0.0001
	sos2 gi vs. sos3 gi salt	-6.125	-7.140 to -5.110	Yes	****	<0.0001
	sos2 gi vs. gi salt	0.5625	-0.4522 to 1.577	No	ns	0.1514
	sos3 gi vs. gi	2	0.9853 to 3.015	Yes	****	<0.0001
	sos3 gi vs. wt salt	-2.75	-3.765 to -1.735	Yes	****	<0.0001
	sos3 gi vs. sos1 salt	-2.5	-3.515 to -1.485	Yes	****	<0.0001
	sos3 gi vs. sos2 salt	-1.5	-2.515 to -0.4853	Yes	***	0.0002
	sos3 gi vs. sos3 salt	-6	-7.015 to -4.985	Yes	****	<0.0001
	sos3 gi vs. sos1 gi salt	-0.8125	-1.827 to 0.2022	No	*	0.0387
	sos3 gi vs. sos2 gi salt	-1.25	-2.265 to -0.2353	Yes	**	0.0016
	sos3 gi vs. sos3 gi salt	-5.563	-6.577 to -4.548	Yes	****	<0.0001
	sos3 gi vs. gi salt	1.125	0.1103 to 2.140	Yes	**	0.0044
	gi vs. wt salt	-4.75	-5.765 to -3.735	Yes	****	<0.0001
	gi vs. sos1 salt	-4.5	-5.515 to -3.485	Yes	****	<0.0001
	gi vs. sos2 salt	-3.5	-4.515 to -2.485	Yes	****	<0.0001
	gi vs. sos3 salt	-8	-9.015 to -6.985	Yes	****	<0.0001
	gi vs. sos1 gi salt	-2.813	-3.827 to -1.798	Yes	****	<0.0001
	gi vs. sos2 gi salt	-3.25	-4.265 to -2.235	Yes	****	<0.0001
	gi vs. sos3 gi salt	-7.563	-8.577 to -6.548	Yes	****	<0.0001
	gi vs. gi salt	-0.875	-1.890 to 0.1397	No	*	0.0261
	wt salt vs. sos1 salt	0.25	-0.7647 to 1.265	No	ns	0.523
	wt salt vs. sos2 salt	1.25	0.2353 to 2.265	Yes	**	0.0016
	wt salt vs. sos3 salt	-3.25	-4.265 to -2.235	Yes	****	<0.0001
	wt salt vs. sos1 gi salt	1.938	0.9228 to 2.952	Yes	****	<0.0001
	wt salt vs. sos2 gi salt	1.5	0.4853 to 2.515	Yes	***	0.0002
	wt salt vs. sos3 gi salt	-2.813	-3.827 to -1.798	Yes	****	<0.0001
	wt salt vs. gi salt	3.875	2.860 to 4.890	Yes	****	<0.0001
	sos1 salt vs. sos2 salt	1	-0.01473 to 2.015	No	*	0.0111
	sos1 salt vs. sos3 salt	-3.5	-4.515 to -2.485	Yes	****	<0.0001
	sos1 salt vs. sos1 gi salt	1.688	0.6728 to 2.702	Yes	****	<0.0001
	sos1 salt vs. sos2 gi salt	1.25	0.2353 to 2.265	Yes	**	0.0016
	sos1 salt vs. sos3 gi salt	-3.063	-4.077 to -2.048	Yes	****	<0.0001
	sos1 salt vs. gi salt	3.625	2.610 to 4.640	Yes	****	<0.0001
	sos2 salt vs. sos3 salt	-4.5	-5.515 to -3.485	Yes	****	<0.0001
	sos2 salt vs. sos1 gi salt	0.6875	-0.3272 to 1.702	No	ns	0.0798
	sos2 salt vs. sos2 gi salt	0.25	-0.7647 to 1.265	No	ns	0.523
	sos2 salt vs. sos3 gi salt	-4.063	-5.077 to -3.048	Yes	****	<0.0001
	sos2 salt vs. gi salt	2.625	1.610 to 3.640	Yes	****	<0.0001
	sos3 salt vs. sos1 gi salt	5.188	4.173 to 6.202	Yes	****	<0.0001
	sos3 salt vs. sos2 gi salt	4.75	3.735 to 5.765	Yes	****	<0.0001
	sos3 salt vs. sos3 gi salt	0.4375	-0.5772 to 1.452	No	ns	0.2641
	sos3 salt vs. gi salt	7.125	6.110 to 8.140	Yes	****	<0.0001
	sos1 gi salt vs. sos2 gi salt	-0.4375	-1.452 to 0.5772	No	ns	0.2641
	sos1 gi salt vs. sos3 gi salt	-4.75	-5.765 to -3.735	Yes	****	<0.0001
	sos1 gi salt vs. gi salt	1.938	0.9228 to 2.952	Yes	****	<0.0001
	sos2 gi salt vs. sos3 gi salt	-4.313	-5.327 to -3.298	Yes	****	<0.0001
	sos2 gi salt vs. gi salt	2.375	1.360 to 3.390	Yes	****	<0.0001
	sos3 gi salt vs. gi salt	6.688	5.673 to 7.702	Yes	****	<0.0001
	Test details	Mean 1	Mean 2	Mean Diff.	SE of diff.	n1	n2	t	DF
	wt mock vs. sos1 mock	12.13	11.56	0.5625	0.3908	16	16	1.439	240
	wt mock vs. sos2 mock	12.13	11.63	0.5	0.3908	16	16	1.279	240
	wt mock vs. sos3 mock	12.13	11.75	0.375	0.3908	16	16	0.9595	240
	wt mock vs. sos1 gi	12.13	11.13	1	0.3908	16	16	2.559	240
	wt mock vs. sos2 gi	12.13	10.94	1.188	0.3908	16	16	3.039	240
	wt mock vs. sos3 gi	12.13	11.5	0.625	0.3908	16	16	1.599	240
	wt mock vs. gi	12.13	9.5	2.625	0.3908	16	16	6.717	240
	wt mock vs. wt salt	12.13	14.25	-2.125	0.3908	16	16	5.437	240
	wt mock vs. sos1 salt	12.13	14	-1.875	0.3908	16	16	4.798	240
	wt mock vs. sos2 salt	12.13	13	-0.875	0.3908	16	16	2.239	240
	wt mock vs. sos3 salt	12.13	17.5	-5.375	0.3908	16	16	13.75	240
	wt mock vs. sos1 gi salt	12.13	12.31	-0.1875	0.3908	16	16	0.4798	240
	wt mock vs. sos2 gi salt	12.13	12.75	-0.625	0.3908	16	16	1.599	240
	wt mock vs. sos3 gi salt	12.13	17.06	-4.938	0.3908	16	16	12.63	240
	wt mock vs. gi salt	12.13	10.38	1.75	0.3908	16	16	4.478	240
	sos1 mock vs. sos2 mock	11.56	11.63	-0.0625	0.3908	16	16	0.1599	240
	sos1 mock vs. sos3 mock	11.56	11.75	-0.1875	0.3908	16	16	0.4798	240
	sos1 mock vs. sos1 gi	11.56	11.13	0.4375	0.3908	16	16	1.119	240
	sos1 mock vs. sos2 gi	11.56	10.94	0.625	0.3908	16	16	1.599	240
	sos1 mock vs. sos3 gi	11.56	11.5	0.0625	0.3908	16	16	0.1599	240
	sos1 mock vs. gi	11.56	9.5	2.063	0.3908	16	16	5.277	240
	sos1 mock vs. wt salt	11.56	14.25	-2.688	0.3908	16	16	6.877	240
	sos1 mock vs. sos1 salt	11.56	14	-2.438	0.3908	16	16	6.237	240
	sos1 mock vs. sos2 salt	11.56	13	-1.438	0.3908	16	16	3.678	240
	sos1 mock vs. sos3 salt	11.56	17.5	-5.938	0.3908	16	16	15.19	240
	sos1 mock vs. sos1 gi salt	11.56	12.31	-0.75	0.3908	16	16	1.919	240
	sos1 mock vs. sos2 gi salt	11.56	12.75	-1.188	0.3908	16	16	3.039	240
	sos1 mock vs. sos3 gi salt	11.56	17.06	-5.5	0.3908	16	16	14.07	240
	sos1 mock vs. gi salt	11.56	10.38	1.188	0.3908	16	16	3.039	240
	sos2 mock vs. sos3 mock	11.63	11.75	-0.125	0.3908	16	16	0.3198	240
	sos2 mock vs. sos1 gi	11.63	11.13	0.5	0.3908	16	16	1.279	240
	sos2 mock vs. sos2 gi	11.63	10.94	0.6875	0.3908	16	16	1.759	240
	sos2 mock vs. sos3 gi	11.63	11.5	0.125	0.3908	16	16	0.3198	240
	sos2 mock vs. gi	11.63	9.5	2.125	0.3908	16	16	5.437	240
	sos2 mock vs. wt salt	11.63	14.25	-2.625	0.3908	16	16	6.717	240
	sos2 mock vs. sos1 salt	11.63	14	-2.375	0.3908	16	16	6.077	240
	sos2 mock vs. sos2 salt	11.63	13	-1.375	0.3908	16	16	3.518	240
	sos2 mock vs. sos3 salt	11.63	17.5	-5.875	0.3908	16	16	15.03	240
	sos2 mock vs. sos1 gi salt	11.63	12.31	-0.6875	0.3908	16	16	1.759	240
	sos2 mock vs. sos2 gi salt	11.63	12.75	-1.125	0.3908	16	16	2.879	240
	sos2 mock vs. sos3 gi salt	11.63	17.06	-5.438	0.3908	16	16	13.91	240
	sos2 mock vs. gi salt	11.63	10.38	1.25	0.3908	16	16	3.198	240
	sos3 mock vs. sos1 gi	11.75	11.13	0.625	0.3908	16	16	1.599	240
	sos3 mock vs. sos2 gi	11.75	10.94	0.8125	0.3908	16	16	2.079	240
	sos3 mock vs. sos3 gi	11.75	11.5	0.25	0.3908	16	16	0.6397	240
	sos3 mock vs. gi	11.75	9.5	2.25	0.3908	16	16	5.757	240
	sos3 mock vs. wt salt	11.75	14.25	-2.5	0.3908	16	16	6.397	240
	sos3 mock vs. sos1 salt	11.75	14	-2.25	0.3908	16	16	5.757	240
	sos3 mock vs. sos2 salt	11.75	13	-1.25	0.3908	16	16	3.198	240
	sos3 mock vs. sos3 salt	11.75	17.5	-5.75	0.3908	16	16	14.71	240
	sos3 mock vs. sos1 gi salt	11.75	12.31	-0.5625	0.3908	16	16	1.439	240
	sos3 mock vs. sos2 gi salt	11.75	12.75	-1	0.3908	16	16	2.559	240
	sos3 mock vs. sos3 gi salt	11.75	17.06	-5.313	0.3908	16	16	13.59	240
	sos3 mock vs. gi salt	11.75	10.38	1.375	0.3908	16	16	3.518	240
	sos1 gi vs. sos2 gi	11.13	10.94	0.1875	0.3908	16	16	0.4798	240
	sos1 gi vs. sos3 gi	11.13	11.5	-0.375	0.3908	16	16	0.9595	240
	sos1 gi vs. gi	11.13	9.5	1.625	0.3908	16	16	4.158	240
	sos1 gi vs. wt salt	11.13	14.25	-3.125	0.3908	16	16	7.996	240
	sos1 gi vs. sos1 salt	11.13	14	-2.875	0.3908	16	16	7.356	240
	sos1 gi vs. sos2 salt	11.13	13	-1.875	0.3908	16	16	4.798	240
	sos1 gi vs. sos3 salt	11.13	17.5	-6.375	0.3908	16	16	16.31	240
	sos1 gi vs. sos1 gi salt	11.13	12.31	-1.188	0.3908	16	16	3.039	240
	sos1 gi vs. sos2 gi salt	11.13	12.75	-1.625	0.3908	16	16	4.158	240
	sos1 gi vs. sos3 gi salt	11.13	17.06	-5.938	0.3908	16	16	15.19	240
	sos1 gi vs. gi salt	11.13	10.38	0.75	0.3908	16	16	1.919	240
	sos2 gi vs. sos3 gi	10.94	11.5	-0.5625	0.3908	16	16	1.439	240
	sos2 gi vs. gi	10.94	9.5	1.438	0.3908	16	16	3.678	240
	sos2 gi vs. wt salt	10.94	14.25	-3.313	0.3908	16	16	8.476	240
	sos2 gi vs. sos1 salt	10.94	14	-3.063	0.3908	16	16	7.836	240
	sos2 gi vs. sos2 salt	10.94	13	-2.063	0.3908	16	16	5.277	240
	sos2 gi vs. sos3 salt	10.94	17.5	-6.563	0.3908	16	16	16.79	240
	sos2 gi vs. sos1 gi salt	10.94	12.31	-1.375	0.3908	16	16	3.518	240
	sos2 gi vs. sos2 gi salt	10.94	12.75	-1.813	0.3908	16	16	4.638	240
	sos2 gi vs. sos3 gi salt	10.94	17.06	-6.125	0.3908	16	16	15.67	240
	sos2 gi vs. gi salt	10.94	10.38	0.5625	0.3908	16	16	1.439	240
	sos3 gi vs. gi	11.5	9.5	2	0.3908	16	16	5.118	240
	sos3 gi vs. wt salt	11.5	14.25	-2.75	0.3908	16	16	7.037	240
	sos3 gi vs. sos1 salt	11.5	14	-2.5	0.3908	16	16	6.397	240
	sos3 gi vs. sos2 salt	11.5	13	-1.5	0.3908	16	16	3.838	240
	sos3 gi vs. sos3 salt	11.5	17.5	-6	0.3908	16	16	15.35	240
	sos3 gi vs. sos1 gi salt	11.5	12.31	-0.8125	0.3908	16	16	2.079	240
	sos3 gi vs. sos2 gi salt	11.5	12.75	-1.25	0.3908	16	16	3.198	240
	sos3 gi vs. sos3 gi salt	11.5	17.06	-5.563	0.3908	16	16	14.23	240
	sos3 gi vs. gi salt	11.5	10.38	1.125	0.3908	16	16	2.879	240
	gi vs. wt salt	9.5	14.25	-4.75	0.3908	16	16	12.15	240
	gi vs. sos1 salt	9.5	14	-4.5	0.3908	16	16	11.51	240
	gi vs. sos2 salt	9.5	13	-3.5	0.3908	16	16	8.956	240
	gi vs. sos3 salt	9.5	17.5	-8	0.3908	16	16	20.47	240
	gi vs. sos1 gi salt	9.5	12.31	-2.813	0.3908	16	16	7.197	240
	gi vs. sos2 gi salt	9.5	12.75	-3.25	0.3908	16	16	8.316	240
	gi vs. sos3 gi salt	9.5	17.06	-7.563	0.3908	16	16	19.35	240
	gi vs. gi salt	9.5	10.38	-0.875	0.3908	16	16	2.239	240
	wt salt vs. sos1 salt	14.25	14	0.25	0.3908	16	16	0.6397	240
	wt salt vs. sos2 salt	14.25	13	1.25	0.3908	16	16	3.198	240
	wt salt vs. sos3 salt	14.25	17.5	-3.25	0.3908	16	16	8.316	240
	wt salt vs. sos1 gi salt	14.25	12.31	1.938	0.3908	16	16	4.958	240
	wt salt vs. sos2 gi salt	14.25	12.75	1.5	0.3908	16	16	3.838	240
	wt salt vs. sos3 gi salt	14.25	17.06	-2.813	0.3908	16	16	7.197	240
	wt salt vs. gi salt	14.25	10.38	3.875	0.3908	16	16	9.915	240
	sos1 salt vs. sos2 salt	14	13	1	0.3908	16	16	2.559	240
	sos1 salt vs. sos3 salt	14	17.5	-3.5	0.3908	16	16	8.956	240
	sos1 salt vs. sos1 gi salt	14	12.31	1.688	0.3908	16	16	4.318	240
	sos1 salt vs. sos2 gi salt	14	12.75	1.25	0.3908	16	16	3.198	240
	sos1 salt vs. sos3 gi salt	14	17.06	-3.063	0.3908	16	16	7.836	240
	sos1 salt vs. gi salt	14	10.38	3.625	0.3908	16	16	9.276	240
	sos2 salt vs. sos3 salt	13	17.5	-4.5	0.3908	16	16	11.51	240
	sos2 salt vs. sos1 gi salt	13	12.31	0.6875	0.3908	16	16	1.759	240
	sos2 salt vs. sos2 gi salt	13	12.75	0.25	0.3908	16	16	0.6397	240
	sos2 salt vs. sos3 gi salt	13	17.06	-4.063	0.3908	16	16	10.4	240
	sos2 salt vs. gi salt	13	10.38	2.625	0.3908	16	16	6.717	240
	sos3 salt vs. sos1 gi salt	17.5	12.31	5.188	0.3908	16	16	13.27	240
	sos3 salt vs. sos2 gi salt	17.5	12.75	4.75	0.3908	16	16	12.15	240
	sos3 salt vs. sos3 gi salt	17.5	17.06	0.4375	0.3908	16	16	1.119	240
	sos3 salt vs. gi salt	17.5	10.38	7.125	0.3908	16	16	18.23	240
	sos1 gi salt vs. sos2 gi salt	12.31	12.75	-0.4375	0.3908	16	16	1.119	240
	sos1 gi salt vs. sos3 gi salt	12.31	17.06	-4.75	0.3908	16	16	12.15	240
	sos1 gi salt vs. gi salt	12.31	10.38	1.938	0.3908	16	16	4.958	240
	sos2 gi salt vs. sos3 gi salt	12.75	17.06	-4.313	0.3908	16	16	11.03	240
	sos2 gi salt vs. gi salt	12.75	10.38	2.375	0.3908	16	16	6.077	240
	sos3 gi salt vs. gi salt	17.06	10.38	6.688	0.3908	16	16	17.11	240

## Sheet:  Fig. 1C (CO)
	Figure 1C. CO
	Table Analyzed	CO
	Two-way ANOVA	Ordinary
	Alpha	0.05
	Source of Variation	% of total variation	P value	P value summary	Significant?
	Interaction	15.14	0.0666	ns	No
	Row Factor	39.74	<0.0001	****	Yes
	Column Factor	17.89	<0.0001	****	Yes
	ANOVA table	SS	DF	MS	F (DFn, DFd)	P value
	Interaction	1.818	15	0.1212	F (15, 48) = 1.779	P=0.0666
	Row Factor	4.773	5	0.9545	F (5, 48) = 14.01	P<0.0001
	Column Factor	2.149	3	0.7163	F (3, 48) = 10.51	P<0.0001
	Residual	3.27	48	0.06813
	Data summary
	Number of columns (Column Factor)	4
	Number of rows (Row Factor)	6
	Number of values	72
	Within each row, compare columns (simple effects within rows)
	Number of families	6
	Number of comparisons per family	6
	Alpha	0.05
	Uncorrected Fisher's LSD	Mean Diff.	95.00% CI of diff.	Significant?	Summary	Individual P Value
	4
	WT vs. WT NaCl	-0.1333	-0.5618 to 0.2952	No	ns	0.5345
	WT vs. sos3-1	0.01667	-0.4118 to 0.4452	No	ns	0.938
	WT vs. sos3-1 NaCl	0.11	-0.3185 to 0.5385	No	ns	0.6081
	WT NaCl vs. sos3-1	0.15	-0.2785 to 0.5785	No	ns	0.4849
	WT NaCl vs. sos3-1 NaCl	0.2433	-0.1852 to 0.6718	No	ns	0.2592
	sos3-1 vs. sos3-1 NaCl	0.09333	-0.3352 to 0.5218	No	ns	0.6634
	8
	WT vs. WT NaCl	-0.1333	-0.5618 to 0.2952	No	ns	0.5345
	WT vs. sos3-1	0.006667	-0.4218 to 0.4352	No	ns	0.9752
	WT vs. sos3-1 NaCl	-0.01667	-0.4452 to 0.4118	No	ns	0.938
	WT NaCl vs. sos3-1	0.14	-0.2885 to 0.5685	No	ns	0.5144
	WT NaCl vs. sos3-1 NaCl	0.1167	-0.3118 to 0.5452	No	ns	0.5866
	sos3-1 vs. sos3-1 NaCl	-0.02333	-0.4518 to 0.4052	No	ns	0.9133
	12
	WT vs. WT NaCl	-0.01333	-0.4418 to 0.4152	No	ns	0.9504
	WT vs. sos3-1	0.1833	-0.2452 to 0.6118	No	ns	0.3939
	WT vs. sos3-1 NaCl	0.1033	-0.3252 to 0.5318	No	ns	0.63
	WT NaCl vs. sos3-1	0.1967	-0.2318 to 0.6252	No	ns	0.3607
	WT NaCl vs. sos3-1 NaCl	0.1167	-0.3118 to 0.5452	No	ns	0.5866
	sos3-1 vs. sos3-1 NaCl	-0.08	-0.5085 to 0.3485	No	ns	0.709
	16
	WT vs. WT NaCl	-0.5033	-0.9318 to -0.07483	Yes	*	0.0223
	WT vs. sos3-1	-0.07667	-0.5052 to 0.3518	No	ns	0.7206
	WT vs. sos3-1 NaCl	-0.1467	-0.5752 to 0.2818	No	ns	0.4946
	WT NaCl vs. sos3-1	0.4267	-0.001837 to 0.8552	No	ns	0.051
	WT NaCl vs. sos3-1 NaCl	0.3567	-0.07184 to 0.7852	No	ns	0.1007
	sos3-1 vs. sos3-1 NaCl	-0.07	-0.4985 to 0.3585	No	ns	0.744
	20
	WT vs. WT NaCl	-0.2	-0.6285 to 0.2285	No	ns	0.3527
	WT vs. sos3-1	0.14	-0.2885 to 0.5685	No	ns	0.5144
	WT vs. sos3-1 NaCl	0.6833	0.2548 to 1.112	Yes	**	0.0024
	WT NaCl vs. sos3-1	0.34	-0.08850 to 0.7685	No	ns	0.1172
	WT NaCl vs. sos3-1 NaCl	0.8833	0.4548 to 1.312	Yes	***	0.0001
	sos3-1 vs. sos3-1 NaCl	0.5433	0.1148 to 0.9718	Yes	*	0.014
	24
	WT vs. WT NaCl	-0.6233	-1.052 to -0.1948	Yes	**	0.0052
	WT vs. sos3-1	0.2967	-0.1318 to 0.7252	No	ns	0.1703
	WT vs. sos3-1 NaCl	0.45	0.02150 to 0.8785	Yes	*	0.04
	WT NaCl vs. sos3-1	0.92	0.4915 to 1.349	Yes	****	<0.0001
	WT NaCl vs. sos3-1 NaCl	1.073	0.6448 to 1.502	Yes	****	<0.0001
	sos3-1 vs. sos3-1 NaCl	0.1533	-0.2752 to 0.5818	No	ns	0.4753
	Test details	Mean 1	Mean 2	Mean Diff.	SE of diff.	N1	N2	t	DF
	4
	WT vs. WT NaCl	0.25	0.3833	-0.1333	0.2131	3	3	0.6256	48
	WT vs. sos3-1	0.25	0.2333	0.01667	0.2131	3	3	0.0782	48
	WT vs. sos3-1 NaCl	0.25	0.14	0.11	0.2131	3	3	0.5161	48
	WT NaCl vs. sos3-1	0.3833	0.2333	0.15	0.2131	3	3	0.7038	48
	WT NaCl vs. sos3-1 NaCl	0.3833	0.14	0.2433	0.2131	3	3	1.142	48
	sos3-1 vs. sos3-1 NaCl	0.2333	0.14	0.09333	0.2131	3	3	0.4379	48
	8
	WT vs. WT NaCl	0.3467	0.48	-0.1333	0.2131	3	3	0.6256	48
	WT vs. sos3-1	0.3467	0.34	0.006667	0.2131	3	3	0.03128	48
	WT vs. sos3-1 NaCl	0.3467	0.3633	-0.01667	0.2131	3	3	0.0782	48
	WT NaCl vs. sos3-1	0.48	0.34	0.14	0.2131	3	3	0.6569	48
	WT NaCl vs. sos3-1 NaCl	0.48	0.3633	0.1167	0.2131	3	3	0.5474	48
	sos3-1 vs. sos3-1 NaCl	0.34	0.3633	-0.02333	0.2131	3	3	0.1095	48
	12
	WT vs. WT NaCl	0.7933	0.8067	-0.01333	0.2131	3	3	0.06256	48
	WT vs. sos3-1	0.7933	0.61	0.1833	0.2131	3	3	0.8602	48
	WT vs. sos3-1 NaCl	0.7933	0.69	0.1033	0.2131	3	3	0.4849	48
	WT NaCl vs. sos3-1	0.8067	0.61	0.1967	0.2131	3	3	0.9228	48
	WT NaCl vs. sos3-1 NaCl	0.8067	0.69	0.1167	0.2131	3	3	0.5474	48
	sos3-1 vs. sos3-1 NaCl	0.61	0.69	-0.08	0.2131	3	3	0.3754	48
	16
	WT vs. WT NaCl	0.38	0.8833	-0.5033	0.2131	3	3	2.362	48
	WT vs. sos3-1	0.38	0.4567	-0.07667	0.2131	3	3	0.3597	48
	WT vs. sos3-1 NaCl	0.38	0.5267	-0.1467	0.2131	3	3	0.6882	48
	WT NaCl vs. sos3-1	0.8833	0.4567	0.4267	0.2131	3	3	2.002	48
	WT NaCl vs. sos3-1 NaCl	0.8833	0.5267	0.3567	0.2131	3	3	1.674	48
	sos3-1 vs. sos3-1 NaCl	0.4567	0.5267	-0.07	0.2131	3	3	0.3285	48
	20
	WT vs. WT NaCl	1	1.2	-0.2	0.2131	3	3	0.9384	48
	WT vs. sos3-1	1	0.86	0.14	0.2131	3	3	0.6569	48
	WT vs. sos3-1 NaCl	1	0.3167	0.6833	0.2131	3	3	3.206	48
	WT NaCl vs. sos3-1	1.2	0.86	0.34	0.2131	3	3	1.595	48
	WT NaCl vs. sos3-1 NaCl	1.2	0.3167	0.8833	0.2131	3	3	4.145	48
	sos3-1 vs. sos3-1 NaCl	0.86	0.3167	0.5433	0.2131	3	3	2.549	48
	24
	WT vs. WT NaCl	1.027	1.65	-0.6233	0.2131	3	3	2.925	48
	WT vs. sos3-1	1.027	0.73	0.2967	0.2131	3	3	1.392	48
	WT vs. sos3-1 NaCl	1.027	0.5767	0.45	0.2131	3	3	2.112	48
	WT NaCl vs. sos3-1	1.65	0.73	0.92	0.2131	3	3	4.317	48
	WT NaCl vs. sos3-1 NaCl	1.65	0.5767	1.073	0.2131	3	3	5.036	48
	sos3-1 vs. sos3-1 NaCl	0.73	0.5767	0.1533	0.2131	3	3	0.7195	48

## Sheet: Fig. 1C (FT)
	Figure 1C. FT
	Table Analyzed	FT
	Two-way ANOVA	Ordinary
	Alpha	0.05
	Source of Variation	% of total variation	P value	P value summary	Significant?
	Interaction	27.26	0.0029	**	Yes
	Row Factor	23.95	<0.0001	****	Yes
	Column Factor	18.29	<0.0001	****	Yes
	ANOVA table	SS	DF	MS	F (DFn, DFd)	P value
	Interaction	66.68	15	4.445	F (15, 48) = 2.861	P=0.0029
	Row Factor	58.58	5	11.72	F (5, 48) = 7.542	P<0.0001
	Column Factor	44.73	3	14.91	F (3, 48) = 9.598	P<0.0001
	Residual	74.57	48	1.553
	Data summary
	Number of columns (Column Factor)	4
	Number of rows (Row Factor)	6
	Number of values	72
	Within each row, compare columns (simple effects within rows)
	Number of families	6
	Number of comparisons per family	6
	Alpha	0.05
	Uncorrected Fisher's LSD	Mean Diff.	95.00% CI of diff.	Below threshold?	Summary	Individual P Value
	4
	WT vs. WT NaCl	-0.54	-2.586 to 1.506	No	ns	0.5981
	WT vs. sos3-1	0.12	-1.926 to 2.166	No	ns	0.9066
	WT vs. sos3-1 NaCl	0.2633	-1.783 to 2.309	No	ns	0.7969
	WT NaCl vs. sos3-1	0.66	-1.386 to 2.706	No	ns	0.5197
	WT NaCl vs. sos3-1 NaCl	0.8033	-1.243 to 2.849	No	ns	0.4338
	sos3-1 vs. sos3-1 NaCl	0.1433	-1.903 to 2.189	No	ns	0.8886
	8
	WT vs. WT NaCl	-1.01	-3.056 to 1.036	No	ns	0.3259
	WT vs. sos3-1	0.09	-1.956 to 2.136	No	ns	0.9299
	WT vs. sos3-1 NaCl	0.95	-1.096 to 2.996	No	ns	0.3552
	WT NaCl vs. sos3-1	1.1	-0.9462 to 3.146	No	ns	0.2851
	WT NaCl vs. sos3-1 NaCl	1.96	-0.08616 to 4.006	No	ns	0.06
	sos3-1 vs. sos3-1 NaCl	0.86	-1.186 to 2.906	No	ns	0.4023
	12
	WT vs. WT NaCl	2.94	0.8938 to 4.986	Yes	**	0.0058
	WT vs. sos3-1	2.237	0.1905 to 4.283	Yes	*	0.0328
	WT vs. sos3-1 NaCl	4.157	2.111 to 6.203	Yes	***	0.0002
	WT NaCl vs. sos3-1	-0.7033	-2.749 to 1.343	No	ns	0.4928
	WT NaCl vs. sos3-1 NaCl	1.217	-0.8295 to 3.263	No	ns	0.2377
	sos3-1 vs. sos3-1 NaCl	1.92	-0.1262 to 3.966	No	ns	0.0653
	16
	WT vs. WT NaCl	4.253	2.207 to 6.299	Yes	***	0.0001
	WT vs. sos3-1	0.17	-1.876 to 2.216	No	ns	0.868
	WT vs. sos3-1 NaCl	5.587	3.541 to 7.633	Yes	****	<0.0001
	WT NaCl vs. sos3-1	-4.083	-6.129 to -2.037	Yes	***	0.0002
	WT NaCl vs. sos3-1 NaCl	1.333	-0.7128 to 3.379	No	ns	0.1964
	sos3-1 vs. sos3-1 NaCl	5.417	3.371 to 7.463	Yes	****	<0.0001
	20
	WT vs. WT NaCl	-0.006667	-2.053 to 2.039	No	ns	0.9948
	WT vs. sos3-1	-0.3267	-2.373 to 1.719	No	ns	0.7496
	WT vs. sos3-1 NaCl	0.6033	-1.443 to 2.649	No	ns	0.5561
	WT NaCl vs. sos3-1	-0.32	-2.366 to 1.726	No	ns	0.7545
	WT NaCl vs. sos3-1 NaCl	0.61	-1.436 to 2.656	No	ns	0.5517
	sos3-1 vs. sos3-1 NaCl	0.93	-1.116 to 2.976	No	ns	0.3654
	24
	WT vs. WT NaCl	0.02333	-2.023 to 2.069	No	ns	0.9818
	WT vs. sos3-1	-0.7	-2.746 to 1.346	No	ns	0.4949
	WT vs. sos3-1 NaCl	0.6833	-1.363 to 2.729	No	ns	0.5051
	WT NaCl vs. sos3-1	-0.7233	-2.769 to 1.323	No	ns	0.4807
	WT NaCl vs. sos3-1 NaCl	0.66	-1.386 to 2.706	No	ns	0.5197
	sos3-1 vs. sos3-1 NaCl	1.383	-0.6628 to 3.429	No	ns	0.1804
	Test details	Mean 1	Mean 2	Mean Diff.	SE of diff.	N1	N2	t	DF
	4
	WT vs. WT NaCl	1.013	1.553	-0.54	1.018	3	3	0.5306	48
	WT vs. sos3-1	1.013	0.8933	0.12	1.018	3	3	0.1179	48
	WT vs. sos3-1 NaCl	1.013	0.75	0.2633	1.018	3	3	0.2588	48
	WT NaCl vs. sos3-1	1.553	0.8933	0.66	1.018	3	3	0.6485	48
	WT NaCl vs. sos3-1 NaCl	1.553	0.75	0.8033	1.018	3	3	0.7894	48
	sos3-1 vs. sos3-1 NaCl	0.8933	0.75	0.1433	1.018	3	3	0.1408	48
	8
	WT vs. WT NaCl	1.363	2.373	-1.01	1.018	3	3	0.9925	48
	WT vs. sos3-1	1.363	1.273	0.09	1.018	3	3	0.08844	48
	WT vs. sos3-1 NaCl	1.363	0.4133	0.95	1.018	3	3	0.9335	48
	WT NaCl vs. sos3-1	2.373	1.273	1.1	1.018	3	3	1.081	48
	WT NaCl vs. sos3-1 NaCl	2.373	0.4133	1.96	1.018	3	3	1.926	48
	sos3-1 vs. sos3-1 NaCl	1.273	0.4133	0.86	1.018	3	3	0.8451	48
	12
	WT vs. WT NaCl	4.473	1.533	2.94	1.018	3	3	2.889	48
	WT vs. sos3-1	4.473	2.237	2.237	1.018	3	3	2.198	48
	WT vs. sos3-1 NaCl	4.473	0.3167	4.157	1.018	3	3	4.084	48
	WT NaCl vs. sos3-1	1.533	2.237	-0.7033	1.018	3	3	0.6911	48
	WT NaCl vs. sos3-1 NaCl	1.533	0.3167	1.217	1.018	3	3	1.196	48
	sos3-1 vs. sos3-1 NaCl	2.237	0.3167	1.92	1.018	3	3	1.887	48
	16
	WT vs. WT NaCl	5.74	1.487	4.253	1.018	3	3	4.179	48
	WT vs. sos3-1	5.74	5.57	0.17	1.018	3	3	0.167	48
	WT vs. sos3-1 NaCl	5.74	0.1533	5.587	1.018	3	3	5.49	48
	WT NaCl vs. sos3-1	1.487	5.57	-4.083	1.018	3	3	4.012	48
	WT NaCl vs. sos3-1 NaCl	1.487	0.1533	1.333	1.018	3	3	1.31	48
	sos3-1 vs. sos3-1 NaCl	5.57	0.1533	5.417	1.018	3	3	5.323	48
	20
	WT vs. WT NaCl	0.6867	0.6933	-0.006667	1.018	3	3	0.006551	48
	WT vs. sos3-1	0.6867	1.013	-0.3267	1.018	3	3	0.321	48
	WT vs. sos3-1 NaCl	0.6867	0.08333	0.6033	1.018	3	3	0.5929	48
	WT NaCl vs. sos3-1	0.6933	1.013	-0.32	1.018	3	3	0.3144	48
	WT NaCl vs. sos3-1 NaCl	0.6933	0.08333	0.61	1.018	3	3	0.5994	48
	sos3-1 vs. sos3-1 NaCl	1.013	0.08333	0.93	1.018	3	3	0.9139	48
	24
	WT vs. WT NaCl	0.82	0.7967	0.02333	1.018	3	3	0.02293	48
	WT vs. sos3-1	0.82	1.52	-0.7	1.018	3	3	0.6878	48
	WT vs. sos3-1 NaCl	0.82	0.1367	0.6833	1.018	3	3	0.6715	48
	WT NaCl vs. sos3-1	0.7967	1.52	-0.7233	1.018	3	3	0.7108	48
	WT NaCl vs. sos3-1 NaCl	0.7967	0.1367	0.66	1.018	3	3	0.6485	48
	sos3-1 vs. sos3-1 NaCl	1.52	0.1367	1.383	1.018	3	3	1.359	48

## Sheet: Fig. 1C (GI)
	Figure 1C. GI
	Table Analyzed	GI
	Two-way ANOVA	Ordinary
	Alpha	0.05
	Source of Variation	% of total variation	P value	P value summary	Significant?
	Interaction	2.528	0.9498	ns	No
	Row Factor	78.76	<0.0001	****	Yes
	Column Factor	1.067	0.4156	ns	No
	ANOVA table	SS	DF	MS	F (DFn, DFd)	P value
	Interaction	64.19	15	4.279	F (15, 48) = 0.4586	P=0.9498
	Row Factor	2000	5	400	F (5, 48) = 42.86	P<0.0001
	Column Factor	27.1	3	9.033	F (3, 48) = 0.9680	P=0.4156
	Residual	447.9	48	9.331
	Data summary
	Number of columns (Column Factor)	4
	Number of rows (Row Factor)	6
	Number of values	72
	Within each row, compare columns (simple effects within rows)
	Number of families	6
	Number of comparisons per family	6
	Alpha	0.05
	Uncorrected Fisher's LSD	Mean Diff.	95.00% CI of diff.	Significant?	Summary	Individual P Value
	4
	WT vs. WT NaCl	-1.827	-6.842 to 3.188	No	ns	0.4675
	WT vs. sos3-1	-0.6267	-5.642 to 4.388	No	ns	0.8027
	WT vs. sos3-1 NaCl	-1.533	-6.548 to 3.482	No	ns	0.5416
	WT NaCl vs. sos3-1	1.2	-3.815 to 6.215	No	ns	0.6326
	WT NaCl vs. sos3-1 NaCl	0.2933	-4.722 to 5.308	No	ns	0.9069
	sos3-1 vs. sos3-1 NaCl	-0.9067	-5.922 to 4.108	No	ns	0.7178
	8
	WT vs. WT NaCl	-2.69	-7.705 to 2.325	No	ns	0.2862
	WT vs. sos3-1	-1.057	-6.072 to 3.958	No	ns	0.6737
	WT vs. sos3-1 NaCl	-1.287	-6.302 to 3.728	No	ns	0.6083
	WT NaCl vs. sos3-1	1.633	-3.382 to 6.648	No	ns	0.5157
	WT NaCl vs. sos3-1 NaCl	1.403	-3.612 to 6.418	No	ns	0.5763
	sos3-1 vs. sos3-1 NaCl	-0.23	-5.245 to 4.785	No	ns	0.9269
	12
	WT vs. WT NaCl	-0.82	-5.835 to 4.195	No	ns	0.7438
	WT vs. sos3-1	-4.287	-9.302 to 0.7282	No	ns	0.0921
	WT vs. sos3-1 NaCl	0.5267	-4.488 to 5.542	No	ns	0.8337
	WT NaCl vs. sos3-1	-3.467	-8.482 to 1.548	No	ns	0.171
	WT NaCl vs. sos3-1 NaCl	1.347	-3.668 to 6.362	No	ns	0.5917
	sos3-1 vs. sos3-1 NaCl	4.813	-0.2015 to 9.828	No	ns	0.0595
	16
	WT vs. WT NaCl	-3.137	-8.152 to 1.878	No	ns	0.2146
	WT vs. sos3-1	-0.4733	-5.488 to 4.542	No	ns	0.8503
	WT vs. sos3-1 NaCl	-3.34	-8.355 to 1.675	No	ns	0.1868
	WT NaCl vs. sos3-1	2.663	-2.352 to 7.678	No	ns	0.2909
	WT NaCl vs. sos3-1 NaCl	-0.2033	-5.218 to 4.812	No	ns	0.9354
	sos3-1 vs. sos3-1 NaCl	-2.867	-7.882 to 2.148	No	ns	0.2561
	20
	WT vs. WT NaCl	-0.7233	-5.738 to 4.292	No	ns	0.7731
	WT vs. sos3-1	-0.01333	-5.028 to 5.002	No	ns	0.9958
	WT vs. sos3-1 NaCl	-1.227	-6.242 to 3.788	No	ns	0.6251
	WT NaCl vs. sos3-1	0.71	-4.305 to 5.725	No	ns	0.7771
	WT NaCl vs. sos3-1 NaCl	-0.5033	-5.518 to 4.512	No	ns	0.8409
	sos3-1 vs. sos3-1 NaCl	-1.213	-6.228 to 3.802	No	ns	0.6288
	24
	WT vs. WT NaCl	-0.7267	-5.742 to 4.288	No	ns	0.772
	WT vs. sos3-1	-0.2433	-5.258 to 4.772	No	ns	0.9227
	WT vs. sos3-1 NaCl	-0.6633	-5.678 to 4.352	No	ns	0.7914
	WT NaCl vs. sos3-1	0.4833	-4.532 to 5.498	No	ns	0.8472
	WT NaCl vs. sos3-1 NaCl	0.06333	-4.952 to 5.078	No	ns	0.9798
	sos3-1 vs. sos3-1 NaCl	-0.42	-5.435 to 4.595	No	ns	0.867
	Test details	Mean 1	Mean 2	Mean Diff.	SE of diff.	N1	N2	t	DF
	4
	WT vs. WT NaCl	4.79	6.617	-1.827	2.494	3	3	0.7324	48
	WT vs. sos3-1	4.79	5.417	-0.6267	2.494	3	3	0.2513	48
	WT vs. sos3-1 NaCl	4.79	6.323	-1.533	2.494	3	3	0.6148	48
	WT NaCl vs. sos3-1	6.617	5.417	1.2	2.494	3	3	0.4811	48
	WT NaCl vs. sos3-1 NaCl	6.617	6.323	0.2933	2.494	3	3	0.1176	48
	sos3-1 vs. sos3-1 NaCl	5.417	6.323	-0.9067	2.494	3	3	0.3635	48
	8
	WT vs. WT NaCl	14.76	17.45	-2.69	2.494	3	3	1.079	48
	WT vs. sos3-1	14.76	15.81	-1.057	2.494	3	3	0.4237	48
	WT vs. sos3-1 NaCl	14.76	16.04	-1.287	2.494	3	3	0.5159	48
	WT NaCl vs. sos3-1	17.45	15.81	1.633	2.494	3	3	0.6549	48
	WT NaCl vs. sos3-1 NaCl	17.45	16.04	1.403	2.494	3	3	0.5626	48
	sos3-1 vs. sos3-1 NaCl	15.81	16.04	-0.23	2.494	3	3	0.09222	48
	12
	WT vs. WT NaCl	6.047	6.867	-0.82	2.494	3	3	0.3288	48
	WT vs. sos3-1	6.047	10.33	-4.287	2.494	3	3	1.719	48
	WT vs. sos3-1 NaCl	6.047	5.52	0.5267	2.494	3	3	0.2112	48
	WT NaCl vs. sos3-1	6.867	10.33	-3.467	2.494	3	3	1.39	48
	WT NaCl vs. sos3-1 NaCl	6.867	5.52	1.347	2.494	3	3	0.5399	48
	sos3-1 vs. sos3-1 NaCl	10.33	5.52	4.813	2.494	3	3	1.93	48
	16
	WT vs. WT NaCl	0.64	3.777	-3.137	2.494	3	3	1.258	48
	WT vs. sos3-1	0.64	1.113	-0.4733	2.494	3	3	0.1898	48
	WT vs. sos3-1 NaCl	0.64	3.98	-3.34	2.494	3	3	1.339	48
	WT NaCl vs. sos3-1	3.777	1.113	2.663	2.494	3	3	1.068	48
	WT NaCl vs. sos3-1 NaCl	3.777	3.98	-0.2033	2.494	3	3	0.08152	48
	sos3-1 vs. sos3-1 NaCl	1.113	3.98	-2.867	2.494	3	3	1.149	48
	20
	WT vs. WT NaCl	0.02	0.7433	-0.7233	2.494	3	3	0.29	48
	WT vs. sos3-1	0.02	0.03333	-0.01333	2.494	3	3	0.005346	48
	WT vs. sos3-1 NaCl	0.02	1.247	-1.227	2.494	3	3	0.4918	48
	WT NaCl vs. sos3-1	0.7433	0.03333	0.71	2.494	3	3	0.2847	48
	WT NaCl vs. sos3-1 NaCl	0.7433	1.247	-0.5033	2.494	3	3	0.2018	48
	sos3-1 vs. sos3-1 NaCl	0.03333	1.247	-1.213	2.494	3	3	0.4865	48
	24
	WT vs. WT NaCl	0.79	1.517	-0.7267	2.494	3	3	0.2913	48
	WT vs. sos3-1	0.79	1.033	-0.2433	2.494	3	3	0.09756	48
	WT vs. sos3-1 NaCl	0.79	1.453	-0.6633	2.494	3	3	0.266	48
	WT NaCl vs. sos3-1	1.517	1.033	0.4833	2.494	3	3	0.1938	48
	WT NaCl vs. sos3-1 NaCl	1.517	1.453	0.06333	2.494	3	3	0.02539	48
	sos3-1 vs. sos3-1 NaCl	1.033	1.453	-0.42	2.494	3	3	0.1684	48

## Sheet: Fig. 2B
	Figure 2B. Flowering Time
	Table Analyzed	flowering
	ANOVA summary
	F	692.1
	P value	<0.0001
	P value summary	****
	Significant diff. among means (P < 0.05)?	Yes
	R square	0.9636
	Brown-Forsythe test
	F (DFn, DFd)	2.968 (9, 235)
	P value	0.0023
	P value summary	**
	Are SDs significantly different (P < 0.05)?	Yes
	Bartlett's test
	Bartlett's statistic (corrected)	56.39
	P value	<0.0001
	P value summary	****
	Are SDs significantly different (P < 0.05)?	Yes
	ANOVA table	SS	DF	MS	F (DFn, DFd)	P value
	Treatment (between columns)	13454	9	1495	F (9, 235) = 692.1	P<0.0001
	Residual (within columns)	507.6	235	2.16
	Total	13962	244
	Data summary
	Number of treatments (columns)	10
	Number of values (total)	245
	Number of families	1
	Number of comparisons per family	45
	Alpha	0.01
	Uncorrected Fisher's LSD	Mean Diff.	99.00% CI of diff.	Below threshold?	Summary	Individual P Value
	col vs. col 50	-3.308	-4.197 to -2.420	Yes	****	<0.0001
	col vs. gi gfp	0.663	-0.3700 to 1.696	No	ns	0.0969
	col vs. gi gfp 50	-1.63	-2.698 to -0.5625	Yes	****	<0.0001
	col vs. gi nls	1.304	0.3852 to 2.222	Yes	***	0.0003
	col vs. gi nls 50	0.6362	-0.4969 to 1.769	No	ns	0.1461
	col vs. gi nes	-5.651	-6.811 to -4.492	Yes	****	<0.0001
	col vs. gi nes 50	-15.37	-16.43 to -14.30	Yes	****	<0.0001
	col vs. gi-2	-16.96	-17.87 to -16.05	Yes	****	<0.0001
	col vs. gi-2 50	-18.27	-19.36 to -17.19	Yes	****	<0.0001
	col 50 vs. gi gfp	3.971	2.918 to 5.025	Yes	****	<0.0001
	col 50 vs. gi gfp 50	1.678	0.5906 to 2.766	Yes	****	<0.0001
	col 50 vs. gi nls	4.612	3.671 to 5.553	Yes	****	<0.0001
	col 50 vs. gi nls 50	3.945	2.793 to 5.096	Yes	****	<0.0001
	col 50 vs. gi nes	-2.343	-3.521 to -1.165	Yes	****	<0.0001
	col 50 vs. gi nes 50	-12.06	-13.15 to -10.97	Yes	****	<0.0001
	col 50 vs. gi-2	-13.65	-14.58 to -12.72	Yes	****	<0.0001
	col 50 vs. gi-2 50	-14.97	-16.07 to -13.86	Yes	****	<0.0001
	gi gfp vs. gi gfp 50	-2.293	-3.502 to -1.085	Yes	****	<0.0001
	gi gfp vs. gi nls	0.6406	-0.4381 to 1.719	No	ns	0.1244
	gi gfp vs. gi nls 50	-0.02679	-1.293 to 1.240	No	ns	0.9562
	gi gfp vs. gi nes	-6.314	-7.605 to -5.024	Yes	****	<0.0001
	gi gfp vs. gi nes 50	-16.03	-17.24 to -14.82	Yes	****	<0.0001
	gi gfp vs. gi-2	-17.62	-18.69 to -16.55	Yes	****	<0.0001
	gi gfp vs. gi-2 50	-18.94	-20.16 to -17.71	Yes	****	<0.0001
	gi gfp 50 vs. gi nls	2.934	1.822 to 4.046	Yes	****	<0.0001
	gi gfp 50 vs. gi nls 50	2.266	0.9715 to 3.561	Yes	****	<0.0001
	gi gfp 50 vs. gi nes	-4.021	-5.339 to -2.703	Yes	****	<0.0001
	gi gfp 50 vs. gi nes 50	-13.74	-14.98 to -12.50	Yes	****	<0.0001
	gi gfp 50 vs. gi-2	-15.33	-16.43 to -14.22	Yes	****	<0.0001
	gi gfp 50 vs. gi-2 50	-16.64	-17.90 to -15.39	Yes	****	<0.0001
	gi nls vs. gi nls 50	-0.6673	-1.842 to 0.5075	No	ns	0.1415
	gi nls vs. gi nes	-6.955	-8.155 to -5.754	Yes	****	<0.0001
	gi nls vs. gi nes 50	-16.67	-17.78 to -15.56	Yes	****	<0.0001
	gi nls vs. gi-2	-18.26	-19.22 to -17.30	Yes	****	<0.0001
	gi nls vs. gi-2 50	-19.58	-20.71 to -18.45	Yes	****	<0.0001
	gi nls 50 vs. gi nes	-6.288	-7.659 to -4.916	Yes	****	<0.0001
	gi nls 50 vs. gi nes 50	-16	-17.30 to -14.71	Yes	****	<0.0001
	gi nls 50 vs. gi-2	-17.59	-18.76 to -16.43	Yes	****	<0.0001
	gi nls 50 vs. gi-2 50	-18.91	-20.22 to -17.60	Yes	****	<0.0001
	gi nes vs. gi nes 50	-9.716	-11.03 to -8.398	Yes	****	<0.0001
	gi nes vs. gi-2	-11.31	-12.50 to -10.11	Yes	****	<0.0001
	gi nes vs. gi-2 50	-12.62	-13.96 to -11.29	Yes	****	<0.0001
	gi nes 50 vs. gi-2	-1.59	-2.696 to -0.4851	Yes	***	0.0002
	gi nes 50 vs. gi-2 50	-2.906	-4.162 to -1.651	Yes	****	<0.0001
	gi-2 vs. gi-2 50	-1.316	-2.440 to -0.1915	Yes	**	0.0026
	Test details	Mean 1	Mean 2	Mean Diff.	SE of diff.	n1	n2	t	DF
	col vs. col 50	9.949	13.26	-3.308	0.3422	39	35	9.668	235
	col vs. gi gfp	9.949	9.286	0.663	0.3978	39	21	1.667	235
	col vs. gi gfp 50	9.949	11.58	-1.63	0.4112	39	19	3.965	235
	col vs. gi nls	9.949	8.645	1.304	0.3536	39	31	3.686	235
	col vs. gi nls 50	9.949	9.313	0.6362	0.4363	39	16	1.458	235
	col vs. gi nes	9.949	15.6	-5.651	0.4465	39	15	12.66	235
	col vs. gi nes 50	9.949	25.32	-15.37	0.4112	39	19	37.37	235
	col vs. gi-2	9.949	26.91	-16.96	0.3505	39	32	48.38	235
	col vs. gi-2 50	9.949	28.22	-18.27	0.4188	39	18	43.64	235
	col 50 vs. gi gfp	13.26	9.286	3.971	0.4057	35	21	9.79	235
	col 50 vs. gi gfp 50	13.26	11.58	1.678	0.4188	35	19	4.007	235
	col 50 vs. gi nls	13.26	8.645	4.612	0.3625	35	31	12.72	235
	col 50 vs. gi nls 50	13.26	9.313	3.945	0.4435	35	16	8.894	235
	col 50 vs. gi nes	13.26	15.6	-2.343	0.4535	35	15	5.166	235
	col 50 vs. gi nes 50	13.26	25.32	-12.06	0.4188	35	19	28.79	235
	col 50 vs. gi-2	13.26	26.91	-13.65	0.3595	35	32	37.97	235
	col 50 vs. gi-2 50	13.26	28.22	-14.97	0.4263	35	18	35.11	235
	gi gfp vs. gi gfp 50	9.286	11.58	-2.293	0.4653	21	19	4.928	235
	gi gfp vs. gi nls	9.286	8.645	0.6406	0.4154	21	31	1.542	235
	gi gfp vs. gi nls 50	9.286	9.313	-0.02679	0.4877	21	16	0.05492	235
	gi gfp vs. gi nes	9.286	15.6	-6.314	0.4968	21	15	12.71	235
	gi gfp vs. gi nes 50	9.286	25.32	-16.03	0.4653	21	19	34.45	235
	gi gfp vs. gi-2	9.286	26.91	-17.62	0.4127	21	32	42.69	235
	gi gfp vs. gi-2 50	9.286	28.22	-18.94	0.4721	21	18	40.11	235
	gi gfp 50 vs. gi nls	11.58	8.645	2.934	0.4282	19	31	6.852	235
	gi gfp 50 vs. gi nls 50	11.58	9.313	2.266	0.4987	19	16	4.545	235
	gi gfp 50 vs. gi nes	11.58	15.6	-4.021	0.5076	19	15	7.922	235
	gi gfp 50 vs. gi nes 50	11.58	25.32	-13.74	0.4768	19	19	28.81	235
	gi gfp 50 vs. gi-2	11.58	26.91	-15.33	0.4256	19	32	36.01	235
	gi gfp 50 vs. gi-2 50	11.58	28.22	-16.64	0.4834	19	18	34.43	235
	gi nls vs. gi nls 50	8.645	9.313	-0.6673	0.4524	31	16	1.475	235
	gi nls vs. gi nes	8.645	15.6	-6.955	0.4622	31	15	15.05	235
	gi nls vs. gi nes 50	8.645	25.32	-16.67	0.4282	31	19	38.93	235
	gi nls vs. gi-2	8.645	26.91	-18.26	0.3704	31	32	49.31	235
	gi nls vs. gi-2 50	8.645	28.22	-19.58	0.4355	31	18	44.95	235
	gi nls 50 vs. gi nes	9.313	15.6	-6.288	0.5282	16	15	11.9	235
	gi nls 50 vs. gi nes 50	9.313	25.32	-16	0.4987	16	19	32.09	235
	gi nls 50 vs. gi-2	9.313	26.91	-17.59	0.45	16	32	39.1	235
	gi nls 50 vs. gi-2 50	9.313	28.22	-18.91	0.505	16	18	37.45	235
	gi nes vs. gi nes 50	15.6	25.32	-9.716	0.5076	15	19	19.14	235
	gi nes vs. gi-2	15.6	26.91	-11.31	0.4599	15	32	24.59	235
	gi nes vs. gi-2 50	15.6	28.22	-12.62	0.5138	15	18	24.57	235
	gi nes 50 vs. gi-2	25.32	26.91	-1.59	0.4256	19	32	3.737	235
	gi nes 50 vs. gi-2 50	25.32	28.22	-2.906	0.4834	19	18	6.013	235
	gi-2 vs. gi-2 50	26.91	28.22	-1.316	0.433	32	18	3.039	235

## Sheet: Fig. 2E
	Figure 2E. GI protein in cytosol												Figure 2E. GI protein in nucleus
	Table Analyzed	Cytosol, GI / HSP90											Table Analyzed	Nuclear, GI / HSP
	Two-way ANOVA	Ordinary											Two-way ANOVA	Ordinary
	Alpha	0.05											Alpha	0.05
	Source of Variation	% of total variation	P value	P value summary	Significant?								Source of Variation	% of total variation	P value	P value summary	Significant?
	Interaction	20.05	0.0587	ns	No								Interaction	7.491	0.4543	ns	No
	Row Factor	11.96	0.1578	ns	No								Row Factor	30.73	0.0651	ns	No
	Column Factor	34.8	0.004	**	Yes								Column Factor	8.474	0.1924	ns	No
	ANOVA table	SS	DF	MS	F (DFn, DFd)	P value							ANOVA table	SS	DF	MS	F (DFn, DFd)	P value
	Interaction	0.6979	2	0.349	F (2, 12) = 3.625	P=0.0587							Interaction	15.59	2	7.795	F (2, 12) = 0.8433	P=0.4543
	Row Factor	0.4162	2	0.2081	F (2, 12) = 2.162	P=0.1578							Row Factor	63.96	2	31.98	F (2, 12) = 3.460	P=0.0651
	Column Factor	1.211	1	1.211	F (1, 12) = 12.58	P=0.0040							Column Factor	17.63	1	17.63	F (1, 12) = 1.908	P=0.1924
	Residual	1.155	12	0.09626									Residual	110.9	12	9.243
	Difference between column means												Difference between column means
	Mean of 0 mM NaCl	1.306											Mean of 0 mM NaCl	2.119
	Mean of 100 mM NaCl	0.7876											Mean of 100 mM NaCl	4.098
	Difference between means	0.5188											Difference between means	-1.98
	SE of difference	0.1463											SE of difference	1.433
	95% CI of difference	0.2001 to 0.8374											95% CI of difference	-5.102 to 1.143
	Compare each cell mean with the other cell mean in that row												Compare each cell mean with the other cell mean in that row
	Number of families	1											Number of families	1
	Number of comparisons per family	3											Number of comparisons per family	3
	Alpha	0.05											Alpha	0.05
	Uncorrected Fisher's LSD	Mean Diff.	95.00% CI of diff.	Significant?	Summary	Individual P Value							Uncorrected Fisher's LSD	Mean Diff.	95.00% CI of diff.	Significant?	Summary	Individual P Value
	0 mM NaCl - 100 mM NaCl												0 mM NaCl - 100 mM NaCl
	0	0	-0.5519 to 0.5519	No	ns	>0.9999							0	8.882e-16	-5.409 to 5.409	No	ns	>0.9999
	6	0.6026	0.05066 to 1.155	Yes	*	0.0348							6	-1.467	-6.875 to 3.942	No	ns	0.5656
	12	0.9537	0.4017 to 1.506	Yes	**	0.0027							12	-4.472	-9.880 to 0.9367	No	ns	0.0968
	Test details	Mean 1	Mean 2	Mean Diff.	SE of diff.	N1	N2	t	DF				Test details	Mean 1	Mean 2	Mean Diff.	SE of diff.	N1	N2	t	DF
	0 mM NaCl - 100 mM NaCl												0 mM NaCl - 100 mM NaCl
	0	1	1	0	0.2533	3	3	0	12				0	1	1	8.882e-16	2.482	3	3	3.578e-16	12
	6	1.554	0.951	0.6026	0.2533	3	3	2.379	12				6	2.017	3.484	-1.467	2.482	3	3	0.5909	12
	12	1.366	0.412	0.9537	0.2533	3	3	3.765	12				12	3.34	7.811	-4.472	2.482	3	3	1.801	12
	t-test												t-test
	Cytosol, GI / HSP90												Nuclear, GI / HSP
		Discovery?	P value	Mean of 0 mM NaCl	Mean of 100 mM NaCl	Difference	SE of difference	t ratio	df	q value				Discovery?	P value	Mean of 0 mM NaCl	Mean of 100 mM NaCl	Difference	SE of difference	t ratio	df	q value
	0			1	1	0	0						0			1	1	0	0
	6	No	0.107641	1.554	0.951	0.6026	0.2916	2.067	4	0.108717			6	No	0.266954	2.017	3.484	-1.467	1.138	1.289	4	0.344906
	12	No	0.04373	1.366	0.412	0.9537	0.3279	2.909	4	0.088334			12	No	0.341491	3.34	7.811	-4.472	4.146	1.079	4	0.344906

## Sheet: Fig. 4D,F
	Figure 4D. SOS3 partition
	ANOVA table	SS	DF	MS	F (DFn, DFd)	P value
	Treatment (between columns)	2387	3	795.5	F (3, 48) = 18.65	P<0.0001
	Residual (within columns)	2047	48	42.65
	Total	4434	51
	Number of families	1
	Number of comparisons per family	6
	Alpha	0.05
	Tukey's multiple comparisons test	Mean Diff.	95.00% CI of diff.	Below threshold?	Summary	Adjusted P Value
	cytoplasm mock vs. nucleus mock	-15.53	-22.35 to -8.714	Yes	****	<0.0001
	cytoplasm mock vs. cytoplasm brp	-0.7486	-7.566 to 6.069	No	ns	0.9912
	cytoplasm mock vs. nucleus brp	0.9122	-5.905 to 7.730	No	ns	0.9843
	nucleus mock vs. cytoplasm brp	14.78	7.965 to 21.60	Yes	****	<0.0001
	nucleus mock vs. nucleus brp	16.44	9.626 to 23.26	Yes	****	<0.0001
	cytoplasm brp vs. nucleus brp	1.661	-5.157 to 8.478	No	ns	0.9156
	Figure 4F. SOS3 partition
	Cytoplasm
	ANOVA table	SS	DF	MS	F (DFn, DFd)	P value
	Treatment (between columns)	15215	3	5072	F (3, 32) = 7.534	P=0.0006
	Residual (within columns)	21543	32	673.2
	Total	36759	35
	Number of families	1
	Number of comparisons per family	6
	Alpha	0.05
	Tukey's multiple comparisons test	Mean Diff.	95.00% CI of diff.	Below threshold?	Summary	Adjusted P Value
	100 mM NaCl vs. 2-BrP	57.6	24.47 to 90.74	Yes	***	0.0003
	100 mM NaCll vs. 100 mM NaCl + 2-BrP	31.67	-1.471 to 64.81	No	ns	0.0653
	100 mM NaCl vs. Mock	35.64	2.504 to 68.78	Yes	*	0.0312
	2-BrP vs. 100 mM NaCl + 2-BrP	-25.94	-59.08 to 7.202	No	ns	0.1683
	2-BrP vs. Mock	-21.96	-55.10 to 11.18	No	ns	0.2941
	100 mM NaCl + 2-BrP vs. Mock	3.976	-29.16 to 37.11	No	ns	0.9879
	Nucleus
	Table Analyzed	Nucleus
	Brown-Forsythe ANOVA test
	F* (DFn, DFd)	13.43 (3.000, 18.81)
	P value	<0.0001
	P value summary	****
	Significant diff. among means (P < 0.05)?	Yes
	Welch's ANOVA test
	W (DFn, DFd)	15.57 (3.000, 14.27)
	P value	<0.0001
	P value summary	****
	Significant diff. among means (P < 0.05)?	Yes
	Number of families	1
	Number of comparisons per family	6
	Alpha	0.05
	Dunnett's T3 multiple comparisons test	Mean Diff.	95.00% CI of diff.	Below threshold?	Summary	Adjusted P Value
	100 mM NaCl vs. 2-BrP	138.3	52.95 to 223.6	Yes	**	0.0033
	100 mM NaCl vs. 100 mM NaCl + 2-BrP	112.9	22.84 to 202.9	Yes	*	0.0113
	100 mM NaCl vs. Mock	73.57	-14.86 to 162.0	No	ns	0.1244
	2-BrP vs. 100 mM NaCl + 2-BrP	-25.38	-78.79 to 28.03	No	ns	0.5694
	2-BrP vs. Mock	-64.69	-110.4 to -18.93	Yes	**	0.0068
	100 mM NaCl + 2-BrP vs. Mock	-39.31	-101.6 to 23.01	No	ns	0.3622
	Plasma membrane
	ANOVA table	SS	DF	MS	F (DFn, DFd)	P value
	Treatment (between columns)	13657	3	4552	F (3, 32) = 4.217	P=0.0127
	Residual (within columns)	34547	32	1080
	Total	48203	35
	Number of families	1
	Number of comparisons per family	6
	Alpha	0.05
	Tukey's multiple comparisons test	Mean Diff.	95.00% CI of diff.	Below threshold?	Summary	Adjusted P Value
	100 mM NaCl vs. 2-BrP	47.07	5.100 to 89.03	Yes	*	0.0231
	100 mM NaCl vs. 100 mM NaCl + 2-BrP	3.648	-38.32 to 45.61	No	ns	0.9953
	100 mM NaCl vs. Mock	30.87	-11.10 to 72.83	No	ns	0.2118
	2-BrP vs. 100 mM NaCl + 2-BrP	-43.42	-85.38 to -1.453	Yes	*	0.0404
	2-BrP vs. Mock	-16.2	-58.16 to 25.77	No	ns	0.7241
	100 mM NaCl + 2-BrP vs. Mock	27.22	-14.75 to 69.18	No	ns	0.3121

## Sheet: Fig. 5A
	Figure 5b. SOS3 lines, salt phenotype
	Table Analyzed	SOS3 lines, salt phenotype
	ANOVA summary
	F	164.9
	P value	<0.0001
	P value summary	****
	Significant diff. among means (P < 0.05)?	Yes
	R square	0.9217
	Brown-Forsythe test
	F (DFn, DFd)	4.968 (6, 84)
	P value	0.0002
	P value summary	***
	Are SDs significantly different (P < 0.05)?	Yes
	Bartlett's test
	Bartlett's statistic (corrected)	41.86
	P value	<0.0001
	P value summary	****
	Are SDs significantly different (P < 0.05)?	Yes
	ANOVA table	SS	DF	MS	F (DFn, DFd)	P value
	Treatment (between columns)	9.87	6	1.645	F (6, 84) = 164.9	P<0.0001
	Residual (within columns)	0.838	84	0.009976
	Total	10.71	90
	Data summary
	Number of treatments (columns)	7
	Number of values (total)	91
	Number of families	1
	Number of comparisons per family	21
	Alpha	0.05
	Uncorrected Fisher's LSD	Mean Diff.	95.00% CI of diff.	Significant?	Summary	Individual P Value
	WT vs. sos3-1	0.3935	0.3257 to 0.4613	Yes	****	<0.0001
	WT vs. vector	0.3428	0.2590 to 0.4265	Yes	****	<0.0001
	WT vs. SOS3OX	-0.2558	-0.3395 to -0.1721	Yes	****	<0.0001
	WT vs. SOS3-G2A	0.4799	0.3961 to 0.5636	Yes	****	<0.0001
	WT vs. SOS3-C3A	-0.1105	-0.1942 to -0.02672	Yes	*	0.0103
	WT vs. sos1-1	0.7328	0.6649 to 0.8006	Yes	****	<0.0001
	sos3-1 vs. vector	-0.05074	-0.1305 to 0.02898	No	ns	0.2091
	sos3-1 vs. SOS3OX	-0.6493	-0.7290 to -0.5696	Yes	****	<0.0001
	sos3-1 vs. SOS3-G2A	0.08637	0.006641 to 0.1661	Yes	*	0.0341
	sos3-1 vs. SOS3-C3A	-0.504	-0.5837 to -0.4242	Yes	****	<0.0001
	sos3-1 vs. sos1-1	0.3393	0.2764 to 0.4021	Yes	****	<0.0001
	vector vs. SOS3OX	-0.5986	-0.6922 to -0.5049	Yes	****	<0.0001
	vector vs. SOS3-G2A	0.1371	0.04348 to 0.2307	Yes	**	0.0046
	vector vs. SOS3-C3A	-0.4532	-0.5469 to -0.3596	Yes	****	<0.0001
	vector vs. sos1-1	0.39	0.3103 to 0.4697	Yes	****	<0.0001
	SOS3OX vs. SOS3-G2A	0.7357	0.6420 to 0.8293	Yes	****	<0.0001
	SOS3OX vs. SOS3-C3A	0.1453	0.05170 to 0.2390	Yes	**	0.0027
	SOS3OX vs. sos1-1	0.9886	0.9088 to 1.068	Yes	****	<0.0001
	SOS3-G2A vs. SOS3-C3A	-0.5903	-0.6840 to -0.4967	Yes	****	<0.0001
	SOS3-G2A vs. sos1-1	0.2529	0.1732 to 0.3326	Yes	****	<0.0001
	SOS3-C3A vs. sos1-1	0.8432	0.7635 to 0.9229	Yes	****	<0.0001
	Test details	Mean 1	Mean 2	Mean Diff.	SE of diff.	n1	n2	t	DF
	WT vs. sos3-1	0.7972	0.4037	0.3935	0.03412	15	20	11.53	84
	WT vs. vector	0.7972	0.4544	0.3428	0.04211	15	9	8.139	84
	WT vs. SOS3OX	0.7972	1.053	-0.2558	0.04211	15	9	6.074	84
	WT vs. SOS3-G2A	0.7972	0.3173	0.4799	0.04211	15	9	11.39	84
	WT vs. SOS3-C3A	0.7972	0.9077	-0.1105	0.04211	15	9	2.623	84
	WT vs. sos1-1	0.7972	0.06445	0.7328	0.03412	15	20	21.48	84
	sos3-1 vs. vector	0.4037	0.4544	-0.05074	0.04009	20	9	1.266	84
	sos3-1 vs. SOS3OX	0.4037	1.053	-0.6493	0.04009	20	9	16.2	84
	sos3-1 vs. SOS3-G2A	0.4037	0.3173	0.08637	0.04009	20	9	2.154	84
	sos3-1 vs. SOS3-C3A	0.4037	0.9077	-0.504	0.04009	20	9	12.57	84
	sos3-1 vs. sos1-1	0.4037	0.06445	0.3393	0.03159	20	20	10.74	84
	vector vs. SOS3OX	0.4544	1.053	-0.5986	0.04708	9	9	12.71	84
	vector vs. SOS3-G2A	0.4544	0.3173	0.1371	0.04708	9	9	2.912	84
	vector vs. SOS3-C3A	0.4544	0.9077	-0.4532	0.04708	9	9	9.626	84
	vector vs. sos1-1	0.4544	0.06445	0.39	0.04009	9	20	9.728	84
	SOS3OX vs. SOS3-G2A	1.053	0.3173	0.7357	0.04708	9	9	15.62	84
	SOS3OX vs. SOS3-C3A	1.053	0.9077	0.1453	0.04708	9	9	3.087	84
	SOS3OX vs. sos1-1	1.053	0.06445	0.9886	0.04009	9	20	24.66	84
	SOS3-G2A vs. SOS3-C3A	0.3173	0.9077	-0.5903	0.04708	9	9	12.54	84
	SOS3-G2A vs. sos1-1	0.3173	0.06445	0.2529	0.04009	9	20	6.308	84
	SOS3-C3A vs. sos1-1	0.9077	0.06445	0.8432	0.04009	9	20	21.03	84

## Sheet: Fig. 6B
	Figure 6B. Flowering time
	Table Analyzed	flowering
	ANOVA summary
	F	131.5
	P value	<0.0001
	P value summary	****
	Significant diff. among means (P < 0.05)?	Yes
	R square	0.8959
	Brown-Forsythe test
	F (DFn, DFd)	0.6540 (11, 168)
	P value	0.7801
	P value summary	ns
	Are SDs significantly different (P < 0.05)?	No
	Bartlett's test
	Bartlett's statistic (corrected)	11.5
	P value	0.402
	P value summary	ns
	Are SDs significantly different (P < 0.05)?	No
	ANOVA table	SS	DF	MS	F (DFn, DFd)	P value
	Treatment (between columns)	1602	11	145.7	F (11, 168) = 131.5	P<0.0001
	Residual (within columns)	186.1	168	1.108
	Total	1789	179
	Data summary
	Number of treatments (columns)	12
	Number of values (total)	180
	Number of families	1
	Number of comparisons per family	66
	Alpha	0.01
	Uncorrected Fisher's LSD	Mean Diff.	99.00% CI of diff.	Below threshold?	Summary	Individual P Value
	WT (Col-gl) vs. WT (Col-gl) salt	-3.933	-4.935 to -2.932	Yes	****	<0.0001
	WT (Col-gl) vs. sos3-1	0	-1.001 to 1.001	No	ns	>0.9999
	WT (Col-gl) vs. sos3-1 salt	-7.667	-8.668 to -6.665	Yes	****	<0.0001
	WT (Col-gl) vs. vector	-0.8	-1.801 to 0.2014	No	*	0.0389
	WT (Col-gl) vs. vector salt	-7.333	-8.335 to -6.332	Yes	****	<0.0001
	WT (Col-gl) vs. SOS3OX	-0.9333	-1.935 to 0.06806	No	*	0.0162
	WT (Col-gl) vs. SOS3OX salt	-3.6	-4.601 to -2.599	Yes	****	<0.0001
	WT (Col-gl) vs. SOS3-G2A	-0.9333	-1.935 to 0.06806	No	*	0.0162
	WT (Col-gl) vs. SOS3-G2A salt	-4.4	-5.401 to -3.399	Yes	****	<0.0001
	WT (Col-gl) vs. SOS3-C3A	-1.333	-2.335 to -0.3319	Yes	***	0.0007
	WT (Col-gl) vs. SOS3-C3A salt	-8.467	-9.468 to -7.465	Yes	****	<0.0001
	WT (Col-gl) salt vs. sos3-1	3.933	2.932 to 4.935	Yes	****	<0.0001
	WT (Col-gl) salt vs. sos3-1 salt	-3.733	-4.735 to -2.732	Yes	****	<0.0001
	WT (Col-gl) salt vs. vector	3.133	2.132 to 4.135	Yes	****	<0.0001
	WT (Col-gl) salt vs. vector salt	-3.4	-4.401 to -2.399	Yes	****	<0.0001
	WT (Col-gl) salt vs. SOS3OX	3	1.999 to 4.001	Yes	****	<0.0001
	WT (Col-gl) salt vs. SOS3OX salt	0.3333	-0.6681 to 1.335	No	ns	0.387
	WT (Col-gl) salt vs. SOS3-G2A	3	1.999 to 4.001	Yes	****	<0.0001
	WT (Col-gl) salt vs. SOS3-G2A salt	-0.4667	-1.468 to 0.5347	No	ns	0.2264
	WT (Col-gl) salt vs. SOS3-C3A	2.6	1.599 to 3.601	Yes	****	<0.0001
	WT (Col-gl) salt vs. SOS3-C3A salt	-4.533	-5.535 to -3.532	Yes	****	<0.0001
	sos3-1 vs. sos3-1 salt	-7.667	-8.668 to -6.665	Yes	****	<0.0001
	sos3-1 vs. vector	-0.8	-1.801 to 0.2014	No	*	0.0389
	sos3-1 vs. vector salt	-7.333	-8.335 to -6.332	Yes	****	<0.0001
	sos3-1 vs. SOS3OX	-0.9333	-1.935 to 0.06806	No	*	0.0162
	sos3-1 vs. SOS3OX salt	-3.6	-4.601 to -2.599	Yes	****	<0.0001
	sos3-1 vs. SOS3-G2A	-0.9333	-1.935 to 0.06806	No	*	0.0162
	sos3-1 vs. SOS3-G2A salt	-4.4	-5.401 to -3.399	Yes	****	<0.0001
	sos3-1 vs. SOS3-C3A	-1.333	-2.335 to -0.3319	Yes	***	0.0007
	sos3-1 vs. SOS3-C3A salt	-8.467	-9.468 to -7.465	Yes	****	<0.0001
	sos3-1 salt vs. vector	6.867	5.865 to 7.868	Yes	****	<0.0001
	sos3-1 salt vs. vector salt	0.3333	-0.6681 to 1.335	No	ns	0.387
	sos3-1 salt vs. SOS3OX	6.733	5.732 to 7.735	Yes	****	<0.0001
	sos3-1 salt vs. SOS3OX salt	4.067	3.065 to 5.068	Yes	****	<0.0001
	sos3-1 salt vs. SOS3-G2A	6.733	5.732 to 7.735	Yes	****	<0.0001
	sos3-1 salt vs. SOS3-G2A salt	3.267	2.265 to 4.268	Yes	****	<0.0001
	sos3-1 salt vs. SOS3-C3A	6.333	5.332 to 7.335	Yes	****	<0.0001
	sos3-1 salt vs. SOS3-C3A salt	-0.8	-1.801 to 0.2014	No	*	0.0389
	vector vs. vector salt	-6.533	-7.535 to -5.532	Yes	****	<0.0001
	vector vs. SOS3OX	-0.1333	-1.135 to 0.8681	No	ns	0.7291
	vector vs. SOS3OX salt	-2.8	-3.801 to -1.799	Yes	****	<0.0001
	vector vs. SOS3-G2A	-0.1333	-1.135 to 0.8681	No	ns	0.7291
	vector vs. SOS3-G2A salt	-3.6	-4.601 to -2.599	Yes	****	<0.0001
	vector vs. SOS3-C3A	-0.5333	-1.535 to 0.4681	No	ns	0.1671
	vector vs. SOS3-C3A salt	-7.667	-8.668 to -6.665	Yes	****	<0.0001
	vector salt vs. SOS3OX	6.4	5.399 to 7.401	Yes	****	<0.0001
	vector salt vs. SOS3OX salt	3.733	2.732 to 4.735	Yes	****	<0.0001
	vector salt vs. SOS3-G2A	6.4	5.399 to 7.401	Yes	****	<0.0001
	vector salt vs. SOS3-G2A salt	2.933	1.932 to 3.935	Yes	****	<0.0001
	vector salt vs. SOS3-C3A	6	4.999 to 7.001	Yes	****	<0.0001
	vector salt vs. SOS3-C3A salt	-1.133	-2.135 to -0.1319	Yes	**	0.0036
	SOS3OX vs. SOS3OX salt	-2.667	-3.668 to -1.665	Yes	****	<0.0001
	SOS3OX vs. SOS3-G2A	0	-1.001 to 1.001	No	ns	>0.9999
	SOS3OX vs. SOS3-G2A salt	-3.467	-4.468 to -2.465	Yes	****	<0.0001
	SOS3OX vs. SOS3-C3A	-0.4	-1.401 to 0.6014	No	ns	0.2995
	SOS3OX vs. SOS3-C3A salt	-7.533	-8.535 to -6.532	Yes	****	<0.0001
	SOS3OX salt vs. SOS3-G2A	2.667	1.665 to 3.668	Yes	****	<0.0001
	SOS3OX salt vs. SOS3-G2A salt	-0.8	-1.801 to 0.2014	No	*	0.0389
	SOS3OX salt vs. SOS3-C3A	2.267	1.265 to 3.268	Yes	****	<0.0001
	SOS3OX salt vs. SOS3-C3A salt	-4.867	-5.868 to -3.865	Yes	****	<0.0001
	SOS3-G2A vs. SOS3-G2A salt	-3.467	-4.468 to -2.465	Yes	****	<0.0001
	SOS3-G2A vs. SOS3-C3A	-0.4	-1.401 to 0.6014	No	ns	0.2995
	SOS3-G2A vs. SOS3-C3A salt	-7.533	-8.535 to -6.532	Yes	****	<0.0001
	SOS3-G2A salt vs. SOS3-C3A	3.067	2.065 to 4.068	Yes	****	<0.0001
	SOS3-G2A salt vs. SOS3-C3A salt	-4.067	-5.068 to -3.065	Yes	****	<0.0001
	SOS3-C3A vs. SOS3-C3A salt	-7.133	-8.135 to -6.132	Yes	****	<0.0001
	Test details	Mean 1	Mean 2	Mean Diff.	SE of diff.	n1	n2	t	DF
	WT (Col-gl) vs. WT (Col-gl) salt	9.667	13.6	-3.933	0.3843	15	15	10.23	168
	WT (Col-gl) vs. sos3-1	9.667	9.667	0	0.3843	15	15	0	168
	WT (Col-gl) vs. sos3-1 salt	9.667	17.33	-7.667	0.3843	15	15	19.95	168
	WT (Col-gl) vs. vector	9.667	10.47	-0.8	0.3843	15	15	2.081	168
	WT (Col-gl) vs. vector salt	9.667	17	-7.333	0.3843	15	15	19.08	168
	WT (Col-gl) vs. SOS3OX	9.667	10.6	-0.9333	0.3843	15	15	2.428	168
	WT (Col-gl) vs. SOS3OX salt	9.667	13.27	-3.6	0.3843	15	15	9.366	168
	WT (Col-gl) vs. SOS3-G2A	9.667	10.6	-0.9333	0.3843	15	15	2.428	168
	WT (Col-gl) vs. SOS3-G2A salt	9.667	14.07	-4.4	0.3843	15	15	11.45	168
	WT (Col-gl) vs. SOS3-C3A	9.667	11	-1.333	0.3843	15	15	3.469	168
	WT (Col-gl) vs. SOS3-C3A salt	9.667	18.13	-8.467	0.3843	15	15	22.03	168
	WT (Col-gl) salt vs. sos3-1	13.6	9.667	3.933	0.3843	15	15	10.23	168
	WT (Col-gl) salt vs. sos3-1 salt	13.6	17.33	-3.733	0.3843	15	15	9.713	168
	WT (Col-gl) salt vs. vector	13.6	10.47	3.133	0.3843	15	15	8.152	168
	WT (Col-gl) salt vs. vector salt	13.6	17	-3.4	0.3843	15	15	8.846	168
	WT (Col-gl) salt vs. SOS3OX	13.6	10.6	3	0.3843	15	15	7.805	168
	WT (Col-gl) salt vs. SOS3OX salt	13.6	13.27	0.3333	0.3843	15	15	0.8673	168
	WT (Col-gl) salt vs. SOS3-G2A	13.6	10.6	3	0.3843	15	15	7.805	168
	WT (Col-gl) salt vs. SOS3-G2A salt	13.6	14.07	-0.4667	0.3843	15	15	1.214	168
	WT (Col-gl) salt vs. SOS3-C3A	13.6	11	2.6	0.3843	15	15	6.765	168
	WT (Col-gl) salt vs. SOS3-C3A salt	13.6	18.13	-4.533	0.3843	15	15	11.79	168
	sos3-1 vs. sos3-1 salt	9.667	17.33	-7.667	0.3843	15	15	19.95	168
	sos3-1 vs. vector	9.667	10.47	-0.8	0.3843	15	15	2.081	168
	sos3-1 vs. vector salt	9.667	17	-7.333	0.3843	15	15	19.08	168
	sos3-1 vs. SOS3OX	9.667	10.6	-0.9333	0.3843	15	15	2.428	168
	sos3-1 vs. SOS3OX salt	9.667	13.27	-3.6	0.3843	15	15	9.366	168
	sos3-1 vs. SOS3-G2A	9.667	10.6	-0.9333	0.3843	15	15	2.428	168
	sos3-1 vs. SOS3-G2A salt	9.667	14.07	-4.4	0.3843	15	15	11.45	168
	sos3-1 vs. SOS3-C3A	9.667	11	-1.333	0.3843	15	15	3.469	168
	sos3-1 vs. SOS3-C3A salt	9.667	18.13	-8.467	0.3843	15	15	22.03	168
	sos3-1 salt vs. vector	17.33	10.47	6.867	0.3843	15	15	17.87	168
	sos3-1 salt vs. vector salt	17.33	17	0.3333	0.3843	15	15	0.8673	168
	sos3-1 salt vs. SOS3OX	17.33	10.6	6.733	0.3843	15	15	17.52	168
	sos3-1 salt vs. SOS3OX salt	17.33	13.27	4.067	0.3843	15	15	10.58	168
	sos3-1 salt vs. SOS3-G2A	17.33	10.6	6.733	0.3843	15	15	17.52	168
	sos3-1 salt vs. SOS3-G2A salt	17.33	14.07	3.267	0.3843	15	15	8.499	168
	sos3-1 salt vs. SOS3-C3A	17.33	11	6.333	0.3843	15	15	16.48	168
	sos3-1 salt vs. SOS3-C3A salt	17.33	18.13	-0.8	0.3843	15	15	2.081	168
	vector vs. vector salt	10.47	17	-6.533	0.3843	15	15	17	168
	vector vs. SOS3OX	10.47	10.6	-0.1333	0.3843	15	15	0.3469	168
	vector vs. SOS3OX salt	10.47	13.27	-2.8	0.3843	15	15	7.285	168
	vector vs. SOS3-G2A	10.47	10.6	-0.1333	0.3843	15	15	0.3469	168
	vector vs. SOS3-G2A salt	10.47	14.07	-3.6	0.3843	15	15	9.366	168
	vector vs. SOS3-C3A	10.47	11	-0.5333	0.3843	15	15	1.388	168
	vector vs. SOS3-C3A salt	10.47	18.13	-7.667	0.3843	15	15	19.95	168
	vector salt vs. SOS3OX	17	10.6	6.4	0.3843	15	15	16.65	168
	vector salt vs. SOS3OX salt	17	13.27	3.733	0.3843	15	15	9.713	168
	vector salt vs. SOS3-G2A	17	10.6	6.4	0.3843	15	15	16.65	168
	vector salt vs. SOS3-G2A salt	17	14.07	2.933	0.3843	15	15	7.632	168
	vector salt vs. SOS3-C3A	17	11	6	0.3843	15	15	15.61	168
	vector salt vs. SOS3-C3A salt	17	18.13	-1.133	0.3843	15	15	2.949	168
	SOS3OX vs. SOS3OX salt	10.6	13.27	-2.667	0.3843	15	15	6.938	168
	SOS3OX vs. SOS3-G2A	10.6	10.6	0	0.3843	15	15	0	168
	SOS3OX vs. SOS3-G2A salt	10.6	14.07	-3.467	0.3843	15	15	9.02	168
	SOS3OX vs. SOS3-C3A	10.6	11	-0.4	0.3843	15	15	1.041	168
	SOS3OX vs. SOS3-C3A salt	10.6	18.13	-7.533	0.3843	15	15	19.6	168
	SOS3OX salt vs. SOS3-G2A	13.27	10.6	2.667	0.3843	15	15	6.938	168
	SOS3OX salt vs. SOS3-G2A salt	13.27	14.07	-0.8	0.3843	15	15	2.081	168
	SOS3OX salt vs. SOS3-C3A	13.27	11	2.267	0.3843	15	15	5.897	168
	SOS3OX salt vs. SOS3-C3A salt	13.27	18.13	-4.867	0.3843	15	15	12.66	168
	SOS3-G2A vs. SOS3-G2A salt	10.6	14.07	-3.467	0.3843	15	15	9.02	168
	SOS3-G2A vs. SOS3-C3A	10.6	11	-0.4	0.3843	15	15	1.041	168
	SOS3-G2A vs. SOS3-C3A salt	10.6	18.13	-7.533	0.3843	15	15	19.6	168
	SOS3-G2A salt vs. SOS3-C3A	14.07	11	3.067	0.3843	15	15	7.979	168
	SOS3-G2A salt vs. SOS3-C3A salt	14.07	18.13	-4.067	0.3843	15	15	10.58	168
	SOS3-C3A vs. SOS3-C3A salt	11	18.13	-7.133	0.3843	15	15	18.56	168

## Sheet: Fig. 7B,D
	Figure 7B. Plasma membrane			Figure 7D. Endoplasmic reticulum
	Table Analyzed	Plasma membrane		Table Analyzed	Endoplasm. Retic.
	Column B	SOS3-C3A		Column B	SOS3-C3A
	vs.	vs.		vs.	vs.
	Column A	SOS3		Column A	SOS3
	Unpaired t test with Welch's correction			Unpaired t test with Welch's correction
	P value	0.9031		P value	<0.0001
	P value summary	ns		P value summary	****
	Significantly different (P < 0.05)?	No		Significantly different (P < 0.05)?	Yes
	One- or two-tailed P value?	Two-tailed		One- or two-tailed P value?	Two-tailed
	Welch-corrected t, df	t=0.1250, df=9.705		Welch-corrected t, df	t=10.91, df=17.46
	How big is the difference?			How big is the difference?
	Mean of column A	0.6529		Mean of column A	-0.2278
	Mean of column B	0.642		Mean of column B	0.6775
	Difference between means (B - A) ± SEM	-0.01086 ± 0.08688		Difference between means (B - A) ± SEM	0.9053 ± 0.08297
	95% confidence interval	-0.2052 to 0.1835		95% confidence interval	0.7306 to 1.080
	R squared (eta squared)	0.001607		R squared (eta squared)	0.8721
	F test to compare variances			F test to compare variances
	F, DFn, Dfd	1.484, 6, 4		F, DFn, Dfd	1.015, 11, 8
	P value	0.7318		P value
	P value summary	ns		P value summary
	Significantly different (P < 0.05)?	No		Significantly different (P < 0.05)?	No
	Data analyzed			Data analyzed
	Sample size, column A	7		Sample size, column A	9
	Sample size, column B	5		Sample size, column B	12

[truncated: 12 more sheets: Fig. 8D, Fig. 9, Fig. S1, Fig. S2 (CO), Fig. S2 (FT), Fig. S3, Fig. S5, Fig. S6, Fig. S8, Fig. S9, Fig. S11, Fig. S12B]
